# Supplementary material for: Cranial Base Morphology and Mandibular Growth in Skeletal Deep Bite: A Longitudinal Study in Prepubertal Children
Source: Diagnostics (Basel). 2026 May 7;16(10):1414. doi: 10.3390/diagnostics16101414 (PMC13205141; doi:10.3390/diagnostics16101414)
Supplement: Supplementary file 1 [file diagnostics-16-01414-s001.zip]

Archive with 1 entries (1 files):
- diagnostics-4288856-supplementary.pdf
